# Supplementary material for: MLH1 Methylation Status and Microsatellite Instability in Patients with Colorectal Cancer
Source: Genes (Basel). 2025 Feb 2;16(2):182. doi: 10.3390/genes16020182 (PMC11854980; doi:10.3390/genes16020182)
Supplement: Supplementary file 1 [file genes-16-00182-s001.zip]

Archive with 2 entries (2 files):
- Suplementary S1.pdf
- Suplementary S2.xlsx
