# Supplementary material for: MLH1 Methylation Status and Microsatellite Instability in Patients with Colorectal Cancer
Source: Genes (Basel). 2025 Feb 2;16(2):182. doi: 10.3390/genes16020182 (PMC11854980; doi:10.3390/genes16020182)
Supplement: Supplementary file 1 [file genes-16-00182-s001.zip › Suplementary S2.xlsx]

## Sheet: Hoja 1
MSI-H samples	Methylated regions	Methylation categorie
1	-	NM
2	ABCDE	M
3	-	NM
4	A	PM
5	ABCDE	M
6	-	NM
7	A	PM
8	ABCDE	M
MSI-L samples	Methylated regions	Methylation categorie
9	-	NM
10	B	PM
MSS samples	Methylated regions	Methylation categorie
11	-	NM
12	-	NM
13	-	NM
14	-	NM
15	-	NM
16	-	NM
17	-	NM
18	-	NM
19	-	NM
20	-	NM
21	-	NM
22	-	NM
23	-	NM
24	-	NM
25	-	NM
26	-	NM
27	-	NM
28	-	NM
29	-	NM
30	C	PM
31	-	NM
32	-	NM
33	AB	PM
34	-	NM
35	-	NM
36	-	NM
37	-	NM
38	-	NM
39	-	NM
40	AB	PM
41	-	NM
42	-	NM
43	-	NM
44	-	NM
45	AB	PM
46	-	NM
47	-	NM
48	-	NM
49	-	NM
50	A	PM
51	AB	PM
52	-	NM
53	-	NM
54	-	NM
55	-	NM
56	-	NM
57	-	NM
58	-	NM
59	-	NM
60	E	PM
61	-	NM
62	-	NM
63	ABCDE	M
64	-	NM
65	-	NM
66	-	NM
67	-	NM
68	-	NM
69	-	NM
70	-	NM
71	-	NM
72	-	NM
73	-	NM
74	-	NM
75	-	NM
76	A	PM
77	-	NM
78	-	NM
79	ABCDE	M
80	-	NM
81	-	NM
82	E	PM
83	-	NM
84	-	NM
85	-	NM
86	AB	PM
87	AB	PM
88	-	NM
89	-	NM
90	-	NM
91	C	PM
92	-	NM
93	-	NM
94	BD	PM
95	B	PM
96	-	NM
97	-	NM
98	-	NM
99	D	PM
100	B	PM
101	D	PM
102	-	NM
103	-	NM
104	-	NM
105	-	NM
106	-	NM
107	E	PM
108	-	NM
109	-	NM
110	-	NM
111	-	NM
112	-	NM
113	-	NM
114	-	NM
115	A	PM
116	-	NM
117	-	NM
118	A	PM
119	-	NM
120	-	NM
121	A	PM
122	-	NM
123	-	NM
124	DE	PM
125	-	NM
126	-	NM
127	-	NM
128	E	PM
129	-	NM
130	-	NM
131	-	NM
132	E	PM
133	-	NM
134	A	PM
135	-	NM
136	-	NM
137	E	PM
138	-	NM
NM: Non-methylated, PM: Partially methylated, M: methylated, MSS: Microsatellite Stability, MSI-L: Microsatellite Instability Low, MSI-H: Microsatellite Instability High
